# Supplementary material for: Effects of Rare Earth Elements on Blood Pressure and Their Exposure Biomarkers: Evidence from Animal Experiments
Source: Int J Environ Res Public Health. 2021 Sep 18;18(18):9836. doi: 10.3390/ijerph18189836 (PMC8469411; doi:10.3390/ijerph18189836)
Supplement: Supplementary file 1 [file ijerph-18-09836-s001.zip]

Archive with 1 entries (1 files):
- ijerph-1354386-supplementary.pdf
